# Supplementary material for: Small Diameter Cell-Free Tissue-Engineered Vascular Grafts: Biomaterials and Manufacture Techniques to Reach Suitable Mechanical Properties
Source: Polymers (Basel). 2022 Aug 23;14(17):3440. doi: 10.3390/polym14173440 (PMC9460130; doi:10.3390/polym14173440)
Supplement: Supplementary file 1 [file polymers-14-03440-s001.zip]

Archive with 1 entries (1 files):
- polymers-1775288-supplementary.pdf
